# Supplementary material for: Pirfenidone inhibits TGF-β1-induced fibrosis via downregulation of Smad and ERK pathway in MDCK cells
Source: Vet Res Commun. 2024 Aug 12;48(5):3167–76. doi: 10.1007/s11259-024-10493-y (PMC11442594; doi:10.1007/s11259-024-10493-y)
Supplement: Supplementary file 1 — Table. S1 [file 11259_2024_10493_MOESM1_ESM.xlsx]

## Sheet: Sheet1
Table S1. Primer sequences used in this study.
Primer	Sequence [5'-3']
α-SMA	Forward	ACACGGCATCATCACCAACTG
	Reverse	CAGGGTGGGATGCTCTTCGG
E-cadherin	Forward	CTGATGCTGAGGATAACTGAGG
	Reverse	TACAAACTGTGACCTAAGGATCG
Collagen1	Forward	CAAGATGTGCCACTCCGACT
	Reverse	AGTGGGGTATACGCAGGTCT
Fibronectin	Forward	GAACCACGCCGAACTACGAT
	Reverse	ATGCGATACATGACCCCTTCA
Vimentin	Forward	CAGGATTGCTCTGCCTCTTC
	Reverse	GGCAAGCTTCACTCAAGGTC
GAPDH	Forward	AACATCATCCCTGCTTCCAC
	Reverse	GACCACCTGGTCCTCAGTGT
